# Supplementary material for: Absence of Neuromuscular Dysfunction in Mice with Gut Epithelium-Restricted Expression of ALS Mutation hSOD1G93A
Source: Biomolecules. 2026 Feb 5;16(2):253. doi: 10.3390/biom16020253 (PMC12938467; doi:10.3390/biom16020253)
Supplement: Supplementary file 1 [file biomolecules-16-00253-s001.zip]

Archive with 1 entries (1 files):
- biomolecules-4080924-supplementary.pdf
